# Supplementary material for: Calls during agonistic interactions vary with arousal and raise audience attention in ravens
Source: Front Zool. 2017 Dec 21;14:57. doi: 10.1186/s12983-017-0244-7 (PMC5740903; doi:10.1186/s12983-017-0244-7)
Supplement: Supplementary file 2 — Praat script used to analyze defensive calls in common ravens. (TXT 4.30 kb) [file 12983_2017_244_MOESM2_ESM.txt]

#This script was used to analyze defensive calls in Common ravens as referred to
#in Szipl G., Ringler E., Spreafico M. & T. Bugnyar (2017): "Calls during agonistic
#interactions vary with arousal and raise audience attention in ravens"
#in "Frontier in Zoology"

directory$ = "/Users/…"
outputdirectory$ = "/Users/…"
resultfile$ = directory$ + "output.txt"

if fileReadable (resultfile$)
	pause The result file already exists! Do you want to overwrite it?
	deleteFile (resultfile$)
endif

titleline$ = "Filename	duration (s)	tonality	mean_fo (Hz)	max_fo (Hz)	min_fo (Hz)	max_fo_T (%)	min_fo_T (%)	range_fo (Hz)	jitter	inflex	fosumvar	start_fo (Hz)	end_fo (Hz)	harmonicity (dB)	mean_AMP (dB)	min_AMP (dB)	min_AMP_T (%)	max_AMP (dB)	max_AMP_T (%)	varAMP (dB/s)"
appendFileLine: "'resultfile$'", "'titleline$'"

Create Strings as file list: "fileList", directory$ + "*.wav"

numberOfFiles = Get number of strings
for ifile to numberOfFiles
	selectObject: "Strings fileList"
	filename$ = Get string: ifile
	Read from file: directory$ + filename$

	soundname$ = selected$ ("Sound", 1)
	duration = Get total duration

	Filter (stop Hann band): 0, 80, 1
	Rename: "Sound"
	To Pitch (cc): 0.01, 75, 15, "no", 0.03, 0.45, 0.01, 0.35, 0.14, 700
	Rename: "Pitch"

	frames = Get number of frames
	voiced = Count voiced frames
	tonality = voiced/frames*100	

	Edit
	pause

	Smooth: 25

	Interpolate
	Rename: "Pitch_Interpolated"
	
	mean_fo = Get mean: 0, 0, "Hertz"
	min_fo = Get minimum: 0, 0, "Hertz", "Parabolic"
	min_fo_t = Get time of minimum: 0, 0, "Hertz", "Parabolic"
	min_fo_T = min_fo_t/duration*100
	max_fo = Get maximum: 0, 0, "Hertz", "Parabolic"
	max_fo_t = Get time of maximum: 0, 0, "Hertz", "Parabolic"
	max_fo_T = max_fo_t/duration*100
	range_fo = max_fo - min_fo
	
	selectObject: "Sound Sound"
	plusObject: "Pitch Pitch_Interpolated"
	To PointProcess (cc)
	jitter = Get jitter (local): 0, 0, 0.0001, 0.02, 1.3
	
	clearinfo
	selectObject: "Pitch Pitch_Interpolated"
	numberOfFrames = Get number of frames
	inflex_asc = 0
	inflex_desc = 0
	row = 0
	variation = 0
	f1_var = 0
	i1_var = 0

		Create TableOfReal: "voiced_fo", 1, 2
		Set column label (index): 1, "frame_no"
		Set column label (index): 2, "fo"

		selectObject: "Pitch Pitch_Interpolated"

	for iframe to numberOfFrames-1
		fo_frame = Get value in frame: iframe, "Hertz"
		fo_frame_bef = Get value in frame: iframe-1, "Hertz"
		fo_frame_aft = Get value in frame: iframe+1, "Hertz"

	if fo_frame <> undefined and fo_frame_bef <> undefined and fo_frame_aft <> undefined
			if fo_frame_aft > fo_frame and fo_frame <= fo_frame_bef
				inflex_asc +=1
			elsif fo_frame_aft < fo_frame and fo_frame >= fo_frame_bef
				inflex_desc +=1
			endif
			variation += abs(fo_frame_aft - fo_frame)
			row += 1
			selectObject: "TableOfReal voiced_fo"
			Insert row (index)... row
			Set value... row 2 row
			Set value... row 2 fo_frame
			selectObject: "Pitch Pitch_Interpolated"
		endif

	endfor

	inflex = (inflex_asc + inflex_desc)/duration
	fosumvar = abs(variation)/duration
	
	selectObject: "TableOfReal voiced_fo"
	nrow = Get number of rows
	Remove row (index)... nrow
	
	start_fo = Get value... 1 2
	end_fo = Get value... nrow-1 2
	
	selectObject: "Sound Sound"
	To Harmonicity (cc): 0.01, 75, 0.1, 1
	harmonicity = Get mean: 0, 0
	
	selectObject: "Sound Sound"
	To Intensity: 75, 0, "yes"
	mean_AMP = Get mean: 0, 0, "energy"
	min_AMP = Get minimum: 0, 0, "Parabolic"
	min_AMP_t = Get time of minimum: 0, 0, "Parabolic"
	min_AMP_T = min_AMP_t/duration*100
	max_AMP = Get maximum: 0, 0, "Parabolic"
	max_AMP_t = Get time of maximum: 0, 0, "Parabolic"
	max_AMP_T = max_AMP_t/duration*100

	Down to IntensityTier
	Down to TableOfReal

	endif

	nrow = Get number of rows
	for irow to nrow-1
		i1 = Get value: irow, 2
		i1_aft = Get value: irow+1, 2
		i1_var += abs(i1_aft - i1)
	endfor
	
	varAMP = abs(i1_var)/duration

	resultline$ = "'filename$'	'duration:3'	'tonality:2'	'mean_fo:2'	'max_fo:2'	'min_fo:2'	'max_fo_T:2'	'min_fo_T:2'	'range_fo:2'	'jitter:2'	'inflex:2'	'fosumvar:2'	'start_fo:2'	'end_fo:2'	'harmonicity:2'	'mean_AMP:2'	'min_AMP:2'	'min_AMP_T:2'	'max_AMP:2'	'max_AMP_T:2'	'varAMP:2'"
	appendFileLine: "'resultfile$'", "'resultline$'"	
	select all
	minus Strings fileList
	Remove

endif

endfor
